# Supplementary material for: HTATIP2 regulates arteriogenic activity in monocytes from patients with limb ischemia
Source: JCI Insight. 2023 Dec 22;8(24):e131419. doi: 10.1172/jci.insight.131419 (PMC10807724; doi:10.1172/jci.insight.131419)
Supplement: undefined [file jciinsight-8-131419-s204.xlsx]

## Sheet: Fig. 1C
Tubule length (fold-change vs control)
Matched Control Monocytes	CLTI Monocytes
2.1	1.1
1.8	0.9
1.6	1.2
1.8	1.1
1.9	1.2

## Sheet: Fig. 1D
Tubule area (fold-change vs control)
Matched Control Monocytes	CLTI Monocytes
3.4	1.9
2.9	1.6
3.3	1.9
2.7	2.3
3	2.1

## Sheet: Fig. 1F
			Control PAMS										CLTI PAMs
Day	1	2	3	4	5	6	7		Day	1	2	3	4	5	6	7
0	0.145558	0.0631825	0.0647359	0.125	0.098	0.135	0.08		0	0.0801644	0.0769953	0.085595	0.1	0.123	0.074	0.049
3	0.110887	0.0714286	0.131291	0.086	0.077	0.095	0.093		3	0.0932377	0.102233	0.122222	0.089	0.088	0.076	0.058
7	0.215827	0.249135	0.115541	0.149	0.122	0.156	0.154		7	0.0853722	0.207661	0.275641	0.103	0.108	0.124	0.11
14	0.438931	0.391198	0.265	0.265	0.349	0.265	0.285		14	0.22323	0.329925	0.228723	0.14	0.16	0.152	0.121

## Sheet: Fig. 1I
Mean Capillary:Fibre ratio
Matched Control Monocytes	CLTI Monocytes
1.251	0.985
1.212	0.778
1.134	1.062
2.116	0.626
1.363	0.311
2.28
2.1

## Sheet: Fig. 1J
Mean Arteriole Count
Matched Control Monocytes	CLTI Monocytes
4.352	2.536
3.254	2.148
4.573	4.52
5.296	2.125
5.227	1.93
4.458
4.08

## Sheet: Fig. 1K
Mean Arteriole Diameter
Matched Control Monocytes	CLTI Monocytes
36.77	19.95
36.01	14.29
29.38	16.19
63	32.51
59.67	34.68
59.99
44.99

## Sheet: Fig. 2C
			Control PAMS						CLTI PAMs
HTATIP2	1.03002e-06	5.4826e-05	2.273e-05	1.75575e-05	5.5105e-05	1.64722e-06		0.234871	0.000114822	2.08287e-05	0.00621893	3.30513e-05
MAPK3	1.72792e-06	1.97692e-05	2.53963e-06	1.54096e-06	1.82759e-06	4.80862e-05		1.49925e-05	6.06866e-06	0.156597	0.00883762	0.0522419

## Sheet: Fig. 2D
HTATIP2 (MFI)
Control PAMS	CLTI PAMs
11515	15426
12502	19151
12238	23202
9447	20168

## Sheet: Fig. 3C
Tubule length (fold-change vs control)
siControl Monocytes	siHtatip2 Monocytes
1.30401	1.5402
1.08664	1.22459
1.23829	1.35007
1.12209	1.56738
1.15703	1.39139
1.06263	1.38279

## Sheet: Fig. 3D
Tubule area (fold-change vs control)
siControl Monocytes	siHtatip2 Monocytes
1.21658	1.86721
1.31431	1.38813
1.12576	1.83978
1.30027	1.6689
1.65448	2.66504
0.735173	1.72478

[truncated: 28 more sheets: Fig. 3E, Fig. 3G, Fig. 3I, Fig. 3K, Fig. 3L, Fig. 4A, Fig. 4B, Fig. 4D, Fig. 4E, Fig. 4G, Fig. 4I, Fig. 5B, Fig. 5C, Fig. 5D, Fig. 5F, Fig. 6B, Fig. 6C, Fig. 6D, Fig. 6F, Fig, 7C …]
